# Supplementary material for: A Dataset of Metaphors from the Italian Literature: Exploring Psycholinguistic Variables and the Role of Context
Source: PLoS One. 2014 Sep 22;9(9):e105634. doi: 10.1371/journal.pone.0105634 (PMC4171463; doi:10.1371/journal.pone.0105634)
Supplement: File S1 — Dataset of literary metaphors from the Italian literature. Table S1, Dataset and descriptive statistics of the literary metaphors assessed in Experiment 1 (out of context presentation) and Experiment 2 (in context presentation). The columns report the following information: metaphorical expression; English word-by-word translation; source; author; descriptive statistics for Experiment 1 and for experiment 2. For Experiment 1, the following scores are reported: FREQ1_value = Frequency of the first content word; FREQ1_log = Log-transformed frequency of the first content word; FREQ2_value = Frequency of the second content word; FREQ2_log = Log-transformed frequency of the second content word; GOO_FREQ_log = Log-transformed Google-generated frequency counts; CLPR_OUT = Cloze probability (out of context); FAM_OUT(M) = Familiarity Mean (out of context); FAM_OUT (SD) = Familiarity Standard Deviation (out of context); FAM_OUT(Mdn) = Familiarity Median (out of context); CONC_OUT(M) = Concreteness Mean (out of context); CONC_OUT(SD) = Concreteness Standard Deviation (out of context); CONC_OUT(Mdn) = Concreteness Median (out of context); DIFF_OUT(M) = Difficulty Mean (out of context); DIFF_OUT(SD) = Difficulty Standard Deviation (out of context); DIFF_OUT(Mdn) = Difficulty Median (out of context); MEA_OUT(M) = Meaningfulness Mean (out of context); MEA_OUT(SD) = Meaningfulness Standard Deviation (out of context); MEA_OUT(Mdn) = Meaningfulness Median (out of context). For Experiment 2, the following scores are reported: GULPE = Gulpease readability index; CLPR_IN = Cloze probability (in context); FAM_IN(M) = Familiarity Mean (in context); FAM_IN(SD) = Familiarity Standard Deviation (in context); FAM_IN (Mdn) = Familiar Median (in context); CONC_IN(M) = Concreteness Mean (in context); CONC_IN(SD) = Concreteness Standard Deviation (in context); CONC_IN(Mdn) = Concreteness Median (in context); DIFF_IN(M) = Difficulty Mean (in context); DIFF_IN(SD) = Difficulty Standard Deviation (i [file pone.0105634.s001.xlsx]

## Sheet: Table S1
Table S1. Dataset and descriptive statistics of the literary metaphors assessed in Experiment 1 (out of context presentation) and Experiment 2 (in context presentation)
				Experiment 1																		Experiment 2
Literary metaphor	English translation	Source	Author	FREQ1_value	FREQ1_log	FREQ2_value	FREQ2_log	GOO_FREQ_log	CLPR_OUT	FAM_OUT(M)	FAM_OUT(SD)	FAM_OUT(Mdn)	CONC_OUT(M)	CONC_OUT(SD)	CONC_OUT(Mdn)	DIFF_OUT(M)	DIFF_OUT(SD)	DIFF_OUT(Mdn)	MEA_OUT(M)	MEA_OUT(SD)	MEA_OUT(Mdn)	GULPE	CLPR_IN	FAM_IN(M)	FAM_IN(SD)	FAM_IN (Mdn)	CONC_IN(M)	CONC_IN(SD)	CONC_IN(Mdn)	DIFF_IN(M)	DIFF_IN(SD)	DIFF_IN(Mdn)	MEA_IN(M)	MEA_IN(SD)	MEA_IN(Mdn)
abbraccio del sonno	embrace of the sleep	Il Libro delle Vergini	D’Annunzio	33	1.51851	175	2.24304	4.22531	0	2.6	0.828079	3	2.33333	0.899735	2	1.93333	0.703732	2	3.73333	0.703732	4
affanno dei venti	breathlessness of the winds	Primi Poemetti	Pascoli	23	1.36173	47	1.6721	2.98137	0	1.86667	0.743223	2	1.93333	0.593617	2	3.26667	1.2228	3	2.53333	1.12546	3	76	0	1.6	0.632456	2	1.4	0.507093	1	2.93333	0.883715	3	2.73333	1.11803	3
alba di perla	dawn of pearl	Myricae	Pascoli	142	2.15229	10	1	5	0	1.66667	0.9759	1	2.13333	0.99043	2	2.46667	0.915475	2	2.8	0.861892	3	75	0.07	1.33333	0.48795	1	1.6	0.736788	1	1.6	0.910259	1	3.8	0.866025	4
albero di nuvole	tree of clouds	Ossi di Seppia	Montale	130	2.11394	54	1.73239	5.48144	0	1.8	1.08233	1	2.26667	1.0328	2	2.53333	0.63994	2	2.66667	0.723747	3	71	0.13	1.8	0.861892	2	1.86667	0.833809	2	1.93333	0.883715	2	4	1.5899	5
ali del ramo	wings of the branch	Zampogna	Pirandello	76	1.88081	35	1.54407	0.69897	0	1.86667	1.12546	1	2.73333	1.16292	3	3.2	1.08233	3	2.06667	0.96115	2	85	0	1.8	0.861892	2	2	0.92582	2	3.06667	0.798809	3	3.06667	0.971825	3
alito di sepolcro	breath of grave	Il Libro delle Vergini	D’Annunzio	7	0.845098	9	0.954243	0.30103	0	1.86667	1.18723	1	2.06667	1.57963	1	2.53333	1.18723	2	2.86667	1.18723	3	45	0	1.53333	1.0601	1	1.46667	1.0601	1	3.6	0.632456	4	2.66667	1.22474	3
anello delle labbra	ring of the lips	San Laimo Navigatore	D’Annunzio	53	1.72428	143	2.15534	0.90309	0	1.66667	0.617213	2	2.66667	0.899735	2	3.6	1.0556	4	1.8	1.01419	2	56	0.13	1.86667	1.0601	2	2.4	1.29835	2	3.06667	1.16292	3	1.6	0.666667	2
bacio di marmo	kiss of marble	L’Allegria	Ungaretti	81	1.90849	64	1.80618	4.95665	0	1.53333	0.63994	1	2.53333	1.0601	3	2.6	0.985611	3	2.8	1.01419	3	67	0	1.33333	0.617213	1	1.8	0.774597	2	3.46667	0.99043	3	3	0.971825	3
balbettio del mare	stammering of the sea	Crepuscolo Mediterraneo	Campana	2	0.30103	585	2.76716	3.26007	0	1.86667	1.18723	2	2.13333	0.915475	2	2.66667	0.9759	3	2.4	0.985611	2
bara di ghiaccio	coffin of ice	L’isola del giorno prima	Eco	29	1.4624	80	1.90309	5.01284	0	2.13333	0.915475	2	2.8	1.08233	3	2.73333	1.0328	3	2.73333	1.0328	3	52	0	2.66667	1.34519	2	2.4	0.985611	2	2	1.25357	2	4.13333	0.707107	5
barba di rame	beard of copper	Nuovi Poemetti	Pascoli	62	1.79239	23	1.36173	4.73159	0	1.33333	0.617213	1	1.6	0.736788	1	2.93333	1.2228	3	2.33333	1.17514	2
brivido di ferro	shiver of iron	Le Canzoni di Re Enzio	Pascoli	59	1.77085	185	2.26717	0.30103	0	2.13333	1.24595	2	1.8	0.861892	2	3.26667	1.09978	4	2.2	0.861892	2	74	0	1.26667	0.457738	1	1.33333	0.617213	1	3	0.755929	3	2.8	1.11803	3
canto della tenebra	song of the darkness	Il canto della tenebra	Campana	111	2.04532	2	0.30103	4.08279	0	2.13333	0.833809	2	1.73333	0.798809	2	2.66667	0.816497	3	2.8	0.861892	3
canto dell'acqua	song of the water	Il ritorno	Campana	111	2.04532	945	2.97543	5.59106	0	2.53333	1.24595	2	2	1.30931	1	2.06667	0.798809	2	3.6	1.0556	3	64	0.07	1.86667	0.516398	2	1.6	0.736788	1	2.86667	0.743223	3	2.93333	1.05409	3
canto delle foglie	song of the leaves	Poemi del Risorgimento	Pascoli	111	2.04532	147	2.16732	4.9652	0	2.73333	1.27988	3	1.8	1.08233	2	1.93333	0.798809	2	3.93333	0.883715	4	63	0	2.33333	1.17514	2	1.53333	0.63994	1	2.66667	0.723747	3	2.6	0.833333	2
capriole di fumo	somersaults of smoke	L'Allegria	Ungaretti	2	0.30103	109	2.03743	4.54654	0.133333	2	1.46385	1	1.73333	0.703732	2	2.73333	0.883715	3	2.8	1.37321	2	76	0.13	1.4	0.507093	1	1.66667	0.816497	1	2.66667	1.23443	3	3.6	1.11803	4
cecità del sonno	blindness of the sleep	Il Piacere	D’Annunzio	9	0.954243	175	2.24304	0.845098	0	2.2	1.52128	1	1.4	0.910259	1	2.6	1.24212	3	3	1.36277	3
cielo d'ambra	sky of amber	Nuovi Poemetti	Pascoli	287	2.45788	18	1.25527	5.62428	0	3.06667	1.0328	3	2.4	0.736788	3	2.2	1.20712	2	3.6	1.18322	3	77	0	1.66667	0.723747	2	1.6	0.507093	2	2.86667	0.63994	3	2.8	1.11803	3
cielo di perla	sky of pearl	Myricae	Pascoli	287	2.45788	10	1	4.82802	0	2.13333	1.18723	2	2	0.92582	2	2.73333	0.798809	3	3.06667	0.457738	3	49	0	2.33333	1.04654	2	1.73333	0.883715	1	2.33333	1.17514	2	3.53333	1.09291	3
cielo d'oro	sky of gold	Myricae	Pascoli	287	2.45788	388	2.58883	6.12057	0	2.33333	1.17514	2	2.2	1.14642	2	2.4	0.632456	2	3	0.845154	3
cime dello spirito	tops of the soul	Il Piacere	D’Annunzio	25	1.39794	286	2.45637	2.31175	0.0666667	1.4	0.632456	1	1.33333	0.816497	1	3.66667	1.04654	4	2.46667	0.915475	2
colore di pianto	color of tears	L'Allegria	Ungaretti	212	2.32634	29	1.4624	4.69373	0	1.8	1.08233	2	1.4	0.828079	1	3.6	0.985611	4	1.93333	0.593617	2	69	0	1.8	1.20712	1	1.4	1.0556	1	3.33333	0.899735	3	3.2	0.866025	3
corona di nebbia	crown of fog	Primi Poemetti	Pascoli	57	1.75587	77	1.88649	0.69897	0	2.33333	0.9759	2	2.66667	1.17514	3	3.53333	0.99043	3	2.46667	0.833809	3	80	0	1.93333	1.0328	2	1.86667	0.915475	2	1.66667	0.899735	1	4.4	1.32288	5
cuore di diamante	hearth of diamond	L’isola del giorno prima	Eco	630	2.79934	11	1.04139	6.11727	0	3.66667	1.29099	4	2.6	1.24212	2	2.26667	0.96115	2	3.46667	1.18723	3
faccia di limone	face of lemon	Quaderni di Serafino Gubbio Operatore	Pirandello	317	2.50106	92	1.96379	5.09342	0	2.53333	1.40746	2	2.6	1.35225	3	2.73333	1.0328	3	2.53333	1.12546	2	42	0	2.06667	1.0328	2	2.33333	1.44749	2	2.66667	1.04654	2	2.2	0.707107	2
fantasmi di pace	ghosts of peace	Mal Giocondo	Pirandello	55	1.74036	401	2.60314	1	0	1.6	1.0556	1	1.2	0.414039	1	3.2	1.20712	4	2.26667	0.798809	2
fiamma dell'idea	flame of the idea	Il fu Mattia Pascal	Pirandello	60	1.77815	758	2.87967	4.09691	0	2.26667	1.2228	2	1.33333	0.617213	1	3.66667	0.9759	3	2.26667	1.16292	2	50	0.4	1.66667	0.723747	2	1.33333	0.723747	1	1.26667	0.798809	1	4.33333	0.666667	5
fiati delle rose	breaths of the roses	Il Piacere	D’Annunzio	6	0.778151	69	1.83885	2.86451	0	1.4	0.507093	1	1.53333	0.833809	1	3.4	0.985611	4	2.4	0.910259	2	56	0.07	1.53333	0.743223	1	1.26667	0.593617	1	3.13333	1.18723	3	3.26667	1.22474	4
fiato di primavera	breath of spring	Il Piacere	D’Annunzio	117	2.06819	208	2.31806	4.64542	0	2.33333	1.1127	3	1.8	0.941124	2	2.86667	0.743223	3	2.93333	0.96115	3	59	0.07	1.8	0.560612	2	1.8	0.676123	2	3.4	0.985611	3	2.73333	1.09291	3
fili di pioggia	threads of rain	Il turno	Pirandello	43	1.63347	149	2.17319	5.55509	0	3.33333	1.34519	4	3.53333	1.0601	3	2.13333	0.915475	2	3.73333	0.96115	4
finestra dell'anima	window of the soul	Il fanciullino	Pascoli	181	2.25768	271	2.43297	5.08636	0.266667	2.53333	1.12546	2	1.33333	0.617213	1	2.53333	0.833809	2	3.53333	0.833809	3	51	0	1.86667	0.833809	2	1.46667	0.63994	1	1.93333	0.798809	2	4.4	0.726483	5
fiocchi di nuvole	flocks of clouds	Il cavaliere inesistente	Calvino	16	1.20412	54	1.73239	4.96614	0	3.33333	1.39728	4	3	1	3	1.93333	1.09978	2	3.33333	1.04654	3	49	0	3.06667	1.57963	3	2.33333	1.29099	2	2.4	0.985611	2	3.06667	0.440959	3
fiocco di luna	flock of moon	Canti di Castelvecchio	Pascoli	11	1.04139	176	2.24551	5.93752	0	1.8	1.20712	1	1.86667	0.99043	2	3.26667	1.0328	3	2.2	0.676123	2	76	0	1.4	0.507093	1	1.2	0.560612	1	2.66667	0.816497	3	2.6	0.666667	2
fiore della fiamma	flower of the flame	Poemi conviviali	Pascoli	92	1.96379	60	1.77815	0.778151	0	1.6	1.12122	1	1.53333	1.0601	1	3.66667	1.17514	4	1.6	0.632456	2
fiore di fede	flower of faith	Il Libro delle Vergini	D’Annunzio	92	1.96379	220	2.34242	5.92634	0	1.8	1.14642	1	1.33333	0.48795	1	3.93333	0.883715	4	2.06667	0.703732	2	45	0	1.53333	1.12546	1	1.26667	0.798809	1	3.13333	0.63994	3	3.6	0.726483	4
fiori del sangue	flowers of the blood	Il Libro delle Vergini	D’Annunzio	296	2.47129	473	2.67486	5.90417	0	1.4	0.828079	1	1.46667	0.63994	1	3.2	1.32017	3	2.13333	1.12546	2
fiume di luce	river of light	La coscienza di Zeno	Svevo	227	2.35603	585	2.76716	6.2014	0	2.53333	1.30201	2	2.33333	0.9759	2	2.93333	1.33452	3	2.46667	1.24595	2	49	0.07	2.13333	1.0601	2	1.93333	0.96115	2	2.13333	0.63994	2	3.8	0.781736	4
fiume di sole	river of sun	Il Piacere	D’Annunzio	227	2.35603	469	2.67117	6.13354	0	1.86667	1.12546	2	1.66667	0.723747	2	3.66667	0.816497	4	2.33333	0.617213	2
folla di pietra	crowd of stone	Sarcofaghi	Montale	159	2.2014	124	2.09342	5.4609	0	1.6	0.632456	2	2.33333	0.9759	3	3.46667	0.915475	3	2.2	0.861892	2	51	0	1.4	0.632456	1	1.86667	0.833809	2	2.66667	1.04654	3	2.86667	0.971825	3
foreste d'oro	forests of gold	Myricae	Pascoli	42	1.62325	388	2.58883	4.12385	0	1.73333	1.0328	1	1.93333	0.798809	2	3	0.755929	3	2.4	0.736788	3
fumo dei pensieri	smoke of the thoughts	Poesie Sparse	Pirandello	109	2.03743	122	2.08636	3.96095	0	2.2	1.01419	2	1.4	0.507093	1	2.66667	1.04654	3	2.6	0.985611	2
fuochi di gioia	fires of joy	Le Canzoni di Re Enzio	Pascoli	48	1.68124	204	2.30963	5.7796	0	2.2	1.26491	2	1.53333	0.63994	1	2.46667	0.833809	3	2.93333	0.883715	3
goccia di luce	drop of light	La giornata di un nevrastenico	Campana	51	1.70757	585	2.76716	6.46687	0	2.53333	1.24595	3	2	1	2	2.86667	1.12546	3	2.73333	1.09978	3
gomito di ramo	elbow of branch	Il barone rampante	Calvino	19	1.27875	35	1.54407	0.477121	0	1.8	1.14642	1	2.6	1.40408	3	3.93333	1.0328	4	1.86667	0.833809	2
gradini del pensiero	stairs of the thought	Il fanciullino	Pascoli	33	1.51851	297	2.47276	4.3483	0	1.8	1.37321	1	1.33333	0.723747	1	3.26667	1.27988	4	2.46667	0.743223	2
grappoli di mondi	bunch of worlds	Nuovi Poemetti	Pascoli	6	0.778151	33	1.51851	0.90309	0	1.33333	0.617213	1	1.53333	0.915475	1	3.93333	1.0328	4	1.8	1.08233	2
grappolo di nidi	bunch of nests	Il Libro delle Vergini	D’Annunzio	2	0.30103	15	1.17609	2.48287	0	2.33333	1.34519	2	3.2	1.32017	4	3.73333	1.09978	4	1.93333	0.798809	2
grido dell'anima	cry of the soul	Il Piacere	D’Annunzio	88	1.94448	271	2.43297	5.05308	0.0666667	3	1.41421	3	1.26667	0.457738	1	2.46667	1.18723	3	3.13333	1.18723	3	52	0	2.86667	0.833809	3	1.66667	0.816497	1	2.73333	0.883715	3	2.4	1	2
grido delle campane	cry of the bells	Canti di Castelvecchio	Pascoli	88	1.94448	9	0.954243	3.68124	0	3.4	1.40408	3	2.73333	1.57963	2	2.46667	0.63994	2	2.73333	0.96115	3	51	0.27	2.2	1.01419	2	2	0.92582	2	2.26667	0.798809	2	3.86667	0.600925	4
grido di tempesta	cry of tempest	Odi e Inni	Pascoli	88	1.94448	68	1.83251	5.1271	0	2.93333	1.43759	2	2.26667	1.16292	2	2.2	0.774597	2	3.53333	1.0601	4
labbra di rubino	lips of ruby	L’isola del giorno prima	Eco	143	2.15534	4	0.60206	4.06819	0	2.33333	1.44749	2	3.06667	0.96115	3	2.13333	1.12546	2	3.53333	0.99043	3	49	0.07	2.13333	0.99043	2	2.53333	0.833809	2	1.6	0.632456	2	4.06667	0.527046	4
lama di buio	blade of dark	Marcovaldo	Calvino	39	1.59106	125	2.09691	4.39094	0	1.46667	0.915475	1	1.46667	0.833809	1	3.66667	1.17514	4	2.2	0.941124	2	48	0.33	1.93333	0.798809	2	1.86667	1.24595	1	2.73333	1.09978	3	3.66667	1.66667	4
lampadina di fede	lamp of faith	Il fu Mattia Pascal	Pirandello	13	1.11394	220	2.34242	0.69897	0	1.93333	0.96115	2	1.33333	0.617213	1	3.53333	1.0601	3	1.86667	0.915475	2
lava di ghiaccio	lava of ice	L’isola del giorno prima	Eco	12	1.07918	80	1.90309	4.23553	0.0666667	2.2	1.26491	2	2.66667	1.04654	3	3.46667	1.18723	4	2.4	0.910259	2	46	0.07	2.13333	0.743223	2	2.06667	0.883715	2	3	1	3	3.73333	0.881917	4
matassa di pasta	hank of pasta	Canti di Castelvecchio	Pascoli	12	1.07918	93	1.96848	4.01703	0	2.6	1.40408	3	3.4	1.40408	4	3.73333	0.883715	4	2.06667	0.593617	2
miele dell'oblio	honey of the oblivion	Poemi conviviali	Pascoli	63	1.79934	10	1	2.07918	0	1.6	0.828079	1	1.26667	0.457738	1	3.86667	1.0601	4	1.93333	1.09978	2
morso del pettine	bite of the comb	La figlia della Borea	D’Annunzio	11	1.04139	19	1.27875	2.85248	0	2	1.30931	2	2.33333	1.17514	3	3.53333	1.40746	4	2.2	1.01419	2
naso di madreperla	nose of pearl	Novelle per un anno	Pirandello	125	2.09691	4	0.60206	0.845098	0	1.53333	0.63994	1	2.26667	0.798809	2	3.46667	1.18723	4	2.13333	1.35576	2	51	0	1.73333	0.96115	1	2.33333	1.29099	2	1.86667	0.833809	2	3.93333	1.48137	4
nidi d'illusione	nests of illusion	Il sentimento del tempo	Ungaretti	15	1.17609	60	1.77815	0.30103	0	2.73333	1.75119	2	2	1.46385	1	2.86667	1.12546	3	2.86667	1.0601	3	95	0	1.53333	0.63994	1	1.46667	0.63994	1	2.2	0.560612	2	3.53333	1	3
nodo d'angoscia	knot of anguish	Il fu Mattia Pascal	Pirandello	48	1.68124	109	2.03743	3.62325	0	3	1.19523	3	1.6	0.985611	1	2.66667	0.816497	2	3.26667	0.798809	3
nuvole di fuoco	clouds of fire	Nuovi Poemetti	Pascoli	54	1.73239	559	2.74741	5.44248	0	2.8	1.42428	3	2.66667	1.58865	2	2.53333	0.99043	2	3.26667	0.883715	3
nuvole di rami	clouds of branches	Il sentimento del tempo	Ungaretti	54	1.73239	55	1.74036	4.39445	0	1.93333	1.09978	1	2.2	1.32017	2	3.4	1.40408	4	1.8	1.37321	1
oasi di capelli	oasis of hair	La coscienza di Zeno	Svevo	24	1.38021	383	2.5832	0.69897	0	1.8	0.941124	2	2.46667	1.18723	2	3.06667	1.43759	3	1.73333	0.457738	2	55	0.47	2.33333	0.723747	2	2.46667	1.12546	2	2.46667	0.833809	2	2.46667	1.05409	2
oblio della valle	oblivion of the valley	Myricae	Pascoli	10	1	64	1.80618	4.10721	0	2	1.25357	2	1.8	1.01419	1	2.6	1.0556	2	3.53333	1.24595	4
occhi d'acciaio	eyes of steel	La Vergine Orsola	D’Annunzio	972	2.98767	76	1.88081	5.22789	0	2.46667	1.40746	2	2.46667	0.915475	2	2.46667	0.99043	3	2.73333	0.703732	3	49	0	2.46667	0.743223	2	2.2	1.01419	2	2.4	1.24212	2	3.13333	1.13039	3
occhi di carbone	eyes of coal	L’isola del giorno prima	Eco	972	2.98767	42	1.62325	5.52504	0	2.13333	1.40746	2	2.46667	1.18723	2	2.93333	1.2228	3	2.66667	1.23443	3	49	0	2.2	0.676123	2	2.13333	0.743223	2	1.8	0.941124	2	3.73333	0.707107	4
occhio del pensiero	eye of the thought	Myricae	Pascoli	322	2.50786	297	2.47276	5.45332	0	2	1	2	1.33333	0.48795	1	3.06667	1.16292	3	2.53333	0.99043	3	64	0.07	1.53333	0.516398	2	1.4	0.632456	1	3.2	0.560612	3	2.26667	0.927961	2
occhio di stelle	eye of stars	L'Allegria	Ungaretti	322	2.50786	172	2.23553	5.71096	0	1.8	1.20712	1	1.66667	1.1127	1	3.33333	0.899735	3	2.53333	1.12546	2
ombra del vento	shadow of the wind	Il ritorno	Campana	184	2.26482	285	2.45484	6.00432	0	2.4	1.24212	2	2	1.19523	2	3.6	1.18322	4	2.53333	1.35576	2
ombra di tristezza	shadow of sadness	Una vita	Svevo	184	2.26482	50	1.69897	5.69461	0	3.86667	1.30201	4	1.73333	0.96115	1	2.4	1.12122	2	3.8	1.14642	4
ombre di pace	shadows of peace	Mal Giocondo	Pirandello	81	1.90849	401	2.60314	6.12057	0	2.06667	1.27988	2	1.4	0.910259	1	2.86667	0.743223	3	2.4	0.828079	2	65	0	1.33333	0.48795	1	1	0	1	3.73333	1.0328	4	2.93333	1.01379	3
onda della musica	wave of the music	Il Piacere	D’Annunzio	103	2.01284	525	2.72016	5.57749	0	3.06667	1.16292	3	2.4	1.40408	2	2.46667	0.833809	2	3.46667	0.833809	4
onda della preghiera	wave of the prayer	Il Libro delle Vergini	D’Annunzio	103	2.01284	71	1.85126	4.36549	0	2.33333	1.23443	2	2.13333	1.24595	2	3.33333	1.17514	3	2.06667	1.09978	2	48	0	1.53333	0.833809	1	1.46667	0.915475	1	2.86667	0.915475	3	3.26667	1	3
onda di lamento	wave of moan	Poesie Varie	Pascoli	103	2.01284	18	1.25527	0.90309	0	2.6	1.45406	2	1.66667	0.899735	1	2.73333	0.883715	3	2.53333	0.743223	3	89	0	2	0.92582	2	1.8	0.774597	2	2.73333	0.96115	2	3.06667	1.11803	3
onda di parole	wave of words	Il Piacere	D’Annunzio	103	2.01284	895	2.95182	5.65225	0	2.46667	1.12546	2	2.33333	1.23443	3	3.06667	0.883715	3	2.93333	0.96115	3	63	0.07	2.46667	1.0601	2	2.13333	0.743223	2	1.93333	0.593617	2	4	1	4
onda di riconoscenza	wave of gratitude	Senilità	Svevo	103	2.01284	17	1.23045	0.778151	0	1.93333	0.96115	2	1.53333	0.833809	1	3.13333	1.0601	3	2.6	1.0556	2	57	0	2.73333	1.43759	3	1.46667	0.915475	1	2.53333	1.0601	2	2.4	1	2
onda di tristezza	wave of sadness	Il Piacere	D’Annunzio	103	2.01284	50	1.69897	4.89818	0	3.86667	0.915475	4	2.13333	1.40746	1	2.53333	1.12546	2	3.06667	1.2228	3
onde di venti	waves of the winds	Poesie Varie	Pascoli	68	1.83251	47	1.6721	3.80889	0	3.13333	1.30201	3	2.53333	1.24595	3	3.13333	1.35576	3	2.46667	1.18723	2	57	0	2.06667	0.96115	2	2	0.654654	2	2.66667	0.723747	3	3	0.666667	3
pianto di stelle	tears of stars	Myricae	Pascoli	29	1.4624	172	2.23553	5.45332	0.0666667	3.2	1.32017	4	2.33333	1.34519	2	3	1.13389	3	3.13333	1.24595	3
piede di vento	foot of wind	Poemi conviviali	Pascoli	159	2.2014	285	2.45484	5.17319	0	1.26667	0.457738	1	1.53333	1.12546	1	3.66667	1.23443	4	2.2	1.14642	2	71	0	1.53333	0.63994	1	1.66667	1.1127	1	3.66667	0.899735	4	3	1.39443	3
pioggia di rose	rain of roses	Il Piacere	D’Annunzio	149	2.17319	69	1.83885	4.56703	0	2.66667	1.44749	2	2.53333	1.35576	2	2.73333	1.0328	3	3.33333	1.29099	3	57	0	2	0.755929	2	1.66667	1.23443	1	2.8	1.01419	2	3.26667	0.971825	3
ponte d'argento	bridge of silver	Myricae	Pascoli	128	2.10721	104	2.01703	5.23553	0	2.4	1.35225	2	2.73333	1.33452	3	3.13333	0.915475	3	2.8	0.861892	3	67	0.33	2.13333	0.63994	2	1.86667	0.99043	2	2.73333	0.883715	3	3.13333	1.01379	3
prato di velluto	grass of velvet	Il Giovenile Errore	Gozzano	62	1.79239	39	1.59106	4.61384	0	3.26667	1.0328	3	2.86667	1.30201	3	3.46667	1.24595	4	2.26667	1.0328	2	76	0	2.06667	0.883715	2	2.26667	1.16292	2	2.66667	1.17514	2	2.53333	1.32288	2
rami d'oro	branches of gold	Myricae	Pascoli	55	1.74036	388	2.58883	5.24551	0	2.66667	1.71825	2	2.93333	1.43759	3	3.06667	1.2228	3	2.6	0.985611	3	62	0.47	2.73333	1.33452	2	2.33333	1.1127	2	2.26667	0.593617	2	3	0.781736	3
respiro del mare	breath of the sea	Il Piacere	D’Annunzio	79	1.89763	585	2.76716	6.10721	0	2.86667	1.30201	3	2.2	1.26491	2	2.66667	1.1127	3	3.2	0.861892	3	46	0.53	2.6	1.29835	2	1.93333	1.33452	1	2.93333	0.798809	3	2.8	0.707107	3
ruggine del fiato	rust of the breath	Poemi conviviali	Pascoli	10	1	117	2.06819	0.90309	0	1.4	0.736788	1	1.4	0.910259	1	3.66667	1.29099	4	2.13333	0.99043	2	47	0	1.6	1.0556	1	1.6	1.0556	1	3.53333	1.24595	4	2.2	0.881917	2
ruscello di rose	brook of roses	Novale-Diario	Tozzi	7	0.845098	69	1.83885	4.34635	0	2	0.92582	2	2.26667	1.16292	2	3.13333	0.915475	3	2.6	1.0556	2
sangue dei vulcani	blood of the volcanoes	Le farfalle	Gozzano	473	2.67486	9	0.954243	0.845098	0	2.2	1.08233	2	2.33333	1.34519	2	2.33333	1.1127	2	2.86667	0.99043	3
schermo di stoffa	screen of cloth	La coscienza di Zeno	Svevo	136	2.13354	31	1.49136	4.96614	0	1.93333	1.16292	2	2.53333	1.45733	2	3.4	1.18322	3	2.2	1.01419	2
scintilla di senape	spark of mustard	L’isola del giorno prima	Eco	17	1.23045	17	1.23045	0.30103	0	1.4	0.632456	1	1.86667	1.12546	2	4	0.845154	4	1.66667	0.723747	2	53	0	1.4	0.736788	1	1.46667	0.63994	1	4.2	0.676123	4	2.2	0.881917	2
semi di dolore	seeds of sorrow	Il Piacere	D’Annunzio	41	1.61278	296	2.47129	5.44871	0	2	1.06904	2	1.13333	0.351866	1	2.73333	1.09978	3	2.73333	1.2228	3	63	0.07	2.2	1.14642	2	1.6	0.828079	1	2.86667	0.833809	3	3.6	1.11803	3
siepe di granito	hedge of granite	Odi e Inni	Pascoli	11	1.04139	14	1.14613	0.778151	0	2.26667	1.27988	2	2.8	1.26491	3	3.93333	0.883715	4	2	0.755929	2	53	0	2.13333	1.30201	2	2.2	1.20712	2	1.66667	0.9759	1	4.26667	0.881917	5
siepe di scrupoli	hedge of scruples	I Vecchi e i Giovani	Pirandello	11	1.04139	26	1.41497	0.477121	0	1.86667	1.18723	1	1.33333	0.617213	1	3.66667	1.23443	4	2.2	0.861892	2	42	0	1.53333	0.743223	1	1.4	0.632456	1	1.53333	0.516398	2	4.46667	0.707107	5
silenzio degli occhi	silence of the eyes	L’Allegria	Ungaretti	348	2.54158	972	2.98767	4.99695	0	3.06667	1.57963	3	2.33333	1.49603	2	2.6	1.18322	2	3.26667	0.96115	3
soffio di paura	whiff of fear	Il Giovenile Errore	Gozzano	48	1.68124	636	2.80346	5.20412	0	2.6	1.24212	2	1.73333	1.0328	1	2.66667	1.04654	2	3.13333	1.0601	3
squillo di vetri	ring of glasses	Myricae	Pascoli	12	1.07918	61	1.78533	3.58659	0	1.26667	0.457738	1	1.66667	0.899735	1	3.86667	1.12546	4	2	1.06904	2
stagno di buio	pond of dark	L’Allegria	Ungaretti	18	1.25527	125	2.09691	4.45025	0	1.53333	0.833809	1	1.2	0.414039	1	3.66667	1.17514	4	2	0.92582	2	79	0	1.53333	0.63994	1	1.4	0.736788	1	3.6	0.736788	3	3.26667	1.09291	4
stracci di nubi	tatters of clouds	Myricae	Pascoli	11	1.04139	32	1.50515	4.34044	0	2.86667	1.55226	3	2.46667	1.24595	2	2.8	1.14642	2	2.86667	1.18723	3	81	0	2.06667	0.96115	2	2.2	1.01419	2	1.33333	0.816497	1	4.26667	1	5
sussurro dei rami	whisper of the branches	Ossi di Seppia	Montale	8	0.90309	55	1.74036	3.22272	0	2.73333	1.38701	3	2.4	1.24212	2	3	1.13389	3	2.73333	1.0328	3	54	0.07	1.93333	0.96115	2	1.93333	0.883715	2	2.8	1.08233	3	3.06667	0.881917	3
terrazza di desolazione	terrace of desolation	L’Allegria	Ungaretti	23	1.36173	11	1.04139	3.52763	0	2.13333	0.99043	2	1.46667	0.743223	1	3.33333	1.04654	3	2.6	1.35225	2
teschio di corallo	skull of coral	L’isola del giorno prima	Eco	9	0.954243	6	0.778151	0.778151	0	1.93333	0.883715	2	2.8	1.01419	3	3.2	1.26491	3	2.6	1.0556	3
tessuto di fumi	fabric of smokes	La misteriosa fiamma della Regina Loana	Eco	105	2.02119	8	0.90309	0.69897	0	1.8	1.14642	1	2.4	1.18322	2	3.66667	1.1127	4	2	0.845154	2
torrente di gioia	torrent of joy	Il Piacere	D’Annunzio	25	1.39794	204	2.30963	4.86747	0.0666667	2.4	1.18322	2	1.8	1.01419	2	2.4	0.985611	2	3.26667	1.33452	3	52	0	1.6	0.736788	1	1.66667	1.1127	1	2.33333	0.816497	2	3.6	0.927961	3
torrente di voci	stream of voices	Sogno di Prigione	Campana	25	1.39794	258	2.41162	4.37658	0	3.26667	1.38701	4	2.93333	1.27988	3	2.66667	1.04654	3	2.86667	1.18723	3	75	0	2.2	0.941124	2	1.66667	0.816497	1	2.66667	0.816497	3	2.46667	0.666667	2
tramonti di sangue	sunset of blood	Novale-Diario	Tozzi	9	0.954243	473	2.67486	4.8202	0	2	1.30931	1	2	1.25357	2	3.46667	1.18723	4	2.46667	1.18723	2	62	0	1.53333	0.833809	1	1.93333	1.09978	2	3.33333	0.723747	3	2.46667	0.833333	2
uragano di sangue	hurricane of blood	Odi e Inni	Pascoli	12	1.07918	473	2.67486	5.10037	0	2.06667	0.96115	2	1.6	1.0556	1	3.4	1.40408	3	2.33333	1.54303	2
valle del sonno	valley of the sleep	Il Piacere	D’Annunzio	64	1.80618	175	2.24304	5.69461	0	2	1.13389	2	1.53333	0.915475	1	2.8	1.26491	3	2.86667	1.12546	3
velluto dell'ombra	velvet of the shadow	Novelle per un anno	Pirandello	39	1.59106	184	2.26482	2.31387	0	1.4	0.736788	1	1.66667	0.899735	1	3.8	1.20712	4	1.93333	1.0328	2	82	0	1.33333	0.617213	1	1.6	0.507093	2	1.93333	0.96115	2	4.2	0.707107	5
velo d'acqua	veil of water	Il Libro delle Vergini	D’Annunzio	76	1.88081	945	2.97543	5.93146	0.133333	3.13333	1.35576	3	3.2	1.32017	3	2.33333	1.17514	2	3.26667	1.33452	3	51	0.4	1.93333	0.703732	2	1.8	0.774597	2	2.33333	0.617213	2	2.66667	0.666667	2
velo d'ombra	veil of shadow	I Vecchi e i Giovani	Pirandello	76	1.88081	184	2.26482	4.7364	0.2	2.8	1.52128	3	2.13333	1.30201	2	2.53333	0.915475	3	3.13333	0.833809	3	63	0.2	3.4	1.40408	3	2.86667	1.40746	3	1.4	0.632456	1	4.06667	1.33333	5
vene della terra	veins of the earth	Odi e Inni	Pascoli	32	1.50515	889	2.9489	4.48996	0	2.6	1.29835	3	2.86667	1.35576	2	3	1.41421	3	3	1.30931	3
voci dei fiumi	voices of the rivers	Canti di Castelvecchio	Pascoli	258	2.41162	46	1.66276	4.63849	0	2.33333	1.49603	2	1.86667	1.18723	2	2.66667	0.9759	3	3	1.30931	3	71	0	1.73333	0.798809	2	1.4	0.507093	1	3.53333	0.99043	3	2.26667	1.13039	2
volo del cuore	flight of the hearth	Canti di Castelvecchio	Pascoli	197	2.29447	630	2.79934	5.85126	0	2	1.06904	2	1.33333	0.48795	1	2.86667	0.99043	3	2.73333	1.33452	3
volto di fiamma	face of flame	Alle Soglie	Gozzano	268	2.42813	60	1.77815	5.06819	0	1.93333	0.96115	2	2.33333	1.17514	2	3.4	0.985611	3	2	1	2	51	0.07	1.73333	0.883715	2	1.86667	0.99043	2	3.26667	1.0328	3	2.53333	1.41421	3
zuffa di clamori	browl of clamors	Poemetti	Pirandello	2	0.30103	6	0.778151	0.477121	0	2.33333	0.899735	2	2.46667	1.30201	3	4.06667	0.96115	4	1.93333	0.798809	2

## Sheet: Table S2
Table S2. Dataset of the literary metaphors used in Experiment 2, including introductory sentence, context, source and author
Literary metaphor	Introductory sentence	Literary metaphor in context	Source	Author
affanno dei venti	In questo brano si fa riferimento alla solitudine delle rondini.	O rondinella nata in oltremare!\Quando vanno le rondini, e qui resta\il nido solo, oh! che dolente andare!\Non c’è più cibo qui per loro, e mesta\la terra e freddo è il cielo, tra l’affanno\dei venti e lo scrosciar della tempesta.	Primi Poemetti	Pascoli
alba di perla	In questo brano lo scrittore guarda il cielo di notte.	Dov’era la luna? ché il cielo\notava in un’alba di perla \ed ergersi il mandorlo e il melo\ parevano a meglio vederla.	Myricae	Pascoli
albero di nuvole	Questo brano accenna al peggioramento del tempo atmosferico.	Sale un’ora d’attesa in cielo, vacua,\dal mare che s’ingrigia.\Un albero di nuvole sull’acqua\cresce, poi crolla come di cinigia.	Ossi di Seppia	Montale
ali del ramo	In questo brano un uomo rievoca il suo passato.	Il gelso? Non c’è più. C’è solo il masso\tigrato, ov’io sedea, nascosto, all’ombra.\Vaghi pensieri indefiniti, come\un’aura lieve, l’anima infantile\ mi commoveano. Arcani godimenti,\ansie d’ignota attesa! Eran le foglie\l’ali del ramo? e di volar la brama\non le facea cosí forse brillare?	Zampogna	Pirandello
alito di sepolcro	In questo brano una donna descrive le proprie emozioni.	Ella non comprendeva; ma qualche cosa di lontanamente profondo e di solenne era in quel mormorio interrotto, quasi un mistero di fenomeno soprannaturale si levava da quel corpo inerte e inconsapevole che parlava senza udire la propria voce. Nella stanza passava come un alito di sepolcro; per la fantasia sconvolta di Giuliana, le ombre oscillanti prendevano forme spaventose.	Il Libro delle Vergini	D’Annunzio
anello delle labbra	In questo brano si parla di un bambino nutrito da una cerva.	Si cibava di fogliami teneri, di funghi, di fromento, e beveva in un vaso di murra linfe pure. Al suo bramito tremulo e dolce, una gioia di movimenti vivaci animava le membra del poppante, e il piccolo anello delle labbra si schiudeva spontaneamente nel riso.	San Laimo Navigatore	D’Annunzio
bacio di marmo	In questo brano l’autore ricorda una forte emozione.	Appieno infine\sfrenato\il solito essere sgomento\ non batte più il tempo col cuore\non ha tempo né luogo\è felice\ Ho sulle labbra \il bacio di marmo.	L’Allegria- Il Porto Sepolto	Ungaretti
bara di ghiaccio	Questo brano descrive una tempesta in mare.	Li fece scoppiare fuori tutti a un tratto. Al gemito dei fasciami facevano bordone i lamenti dei marinai, il mare vomitava su di essi ed essi vomitavano nel mare, e talora un’onda li avviluppava in tale maniera che dalle rive qualcuno avrebbe potuto scambiare quel ponte con una bara di ghiaccio intorno a cui le folgori si accendevano come ceri.	L’isola del giorno prima	Eco
brivido di ferro	Questo brano parla di una battaglia.	Ma uno squillo suona al ciel, di guerra,\ come uno strillo d’aquila sul monte. \I cavalieri levano la spada \ed i gonfalonieri il gonfalone.\ Levano il duro pungolo i biolchi,\ e i trombettieri imboccano le trombe.\ Tutti si son branditi dentro l’arme.\Per tutto è corso un brivido di ferro.\Spiccia dagli occhi a donne e vecchi il pianto.	Le Canzoni di Re Enzio	Pascoli
canto dell'acqua	Un uomo ricorda la terra natale.	Conosco un quadro perduto tra lo splendore dell’arte fiorentina colla sua parola di dolce nostalgia: è il figliuol prodigo all’ombra degli alberi della casa paterna. Letteratura? Non so. Il mio ricordo, l’acqua è così. Dopo gli sfondi spirituali senza spirito, dopo l’oro crepuscolare, dolce come il canto dell’onnipresente tenebra è il canto dell’acqua sotto le rocce.	Il ritorno	Campana
canto delle foglie	In questo brano si descrive una scena campestre.	Veniva allora, per le tenebre, una\ lupa, e fiutava il chiuso lupercale.\E Fauno, il buono, nelle selve ombrose\cantava il canto delle foglie ai venti, \ invisibile.	Poemi del Risorgimento	Pascoli
capriole di fumo	Questo brano contiene le riflessioni di un uomo in solitudine.	Lasciatemi così\come una\cosa\posata\in un\angolo\e dimenticata\Qui\non si sente\altro\che il caldo buono\Sto\con le quattro\capriole\di fumo\del focolare.	L'Allegria	Ungaretti
cielo d'ambra	Questi versi descrivono l’intima sofferenza di un uomo.	Non aveva pianto.\ Dicea di quando in quando una preghiera.\ Dormir, sognare, non volea; ché tanto...\ non c’era più! Perché sognar che c’era?\ non saper più, ma per un poco, appena,\ch’era partita al rosseggiar di sera?\ Quando cantò la prima capinera\ nel puro cielo d’ambra e di viola,\dormiva, sciolta la gran chioma nera.	Nuovi Poemetti	Pascoli
cielo di perla	In questo brano si descrive un paesaggio naturale con animali e piante.	Tra gli argini su cui mucche tranquilla-\mente pascono, bruna si difila\la via ferrata che lontano brilla;\e nel cielo di perla dritti, uguali,\con loro trama delle aeree fila\digradano in fuggente ordine i pali.	Myricae	Pascoli
colore di pianto	In questo brano un uomo parla di un paesaggio notturno.	Quando\la notte è a svanire\poco prima di primavera\e di rado\qualcuno passa\Su Parigi s’addensa\un oscuro colore\di pianto\In un canto\di ponte\contemplo\l'illimitato silenzio\di una ragazza\tenue.	L'Allegria	Ungaretti
corona di nebbia	In questo brano un uomo riflette guardando il mare.	Sedeva sopra un masso di granito\ ciclopico. Pensava. Il suo pensiero\ come il mare infinito era infinito.\ Lontani, i falchi sopra il capo austero\ roteavano. Stava la Gorgona,\ come nave che aspetti il suo nocchiero.\ E la Capraia uscìa d’una corona\ di nebbia, appena. Or Egli dritto stante,\ imperiale sopra la persona.	Primi Poemetti	Pascoli
faccia di limone	In questo brano l’autore incontra la famiglia Cavalena.	Il fatto è, che questa mattina, mentre stavo per entrare alla Kosmograph, ho veduto arrivare in una carrozzella tutt’e quattro i Cavalena: marito, moglie, figliuola e cagnolina: la signorina Luisetta, pallida e convulsa; Piccinì, più che mai rabbuiata; Cavalena, con la solita faccia di limone ammuffito, tra i riccioli della parrucca sotto il cappellaccio a larghe tese.	Quaderni di Serafino Gubbio Operatore	Pirandello
fiamma dell'idea	In questo brano l’autore parla del concetto di idea.	Il lume d’una idea comune è alimentato dal sentimento collettivo; se questo sentimento però si scinde, rimane sì in piedi la lanterna del termine astratto, ma la fiamma dell’idea vi crepita dentro e vi guizza e vi singhiozza.	Il fu Mattia Pascal	Pirandello
fiati delle rose	Questo brano parla di un uomo che ricorda una storia d’amore conclusa.	Gli tornarono nella mente le angosce durate un anno innanzi, quando egli l’aveva perduta, e le gelosie, e le collere, e gli sconforti inesprimibili. Anche allora le notti erano chiare, tranquille, solcate di profumi; e come gli pesavano! Aspirò l’aria, per ove salivano i fiati delle rose fiorite ne’ piccoli giardini laterali.	Il Piacere	D’Annunzio
fiato di primavera	Questo brano parla delle sensazioni olfattive legate all’arrivo di una nuova stagione.	D’intorno, i fiorai andavano offrendo in D’intorno, i fiorai andavano offrendo in canestri le giunchiglie gialle e bianche, le violette doppie, lunghi rami di mandorlo. Un fiato di primavera passava nell’aria.	Il Piacere	D’Annunzio
finestra dell'anima	Questo brano parla dell’indole fanciullesca.	Si trovino poveri e ricchi, gli esasperati e gli annoiati, in un teatro a una bella musica: ecco tutti i loro fanciullini alla finestra dell’anima illuminati da un sorriso o aspersi d’una lagrima.	Il fanciullino	Pascoli
fiocchi di nuvole	Questo brano parla di una riflessione sulla volontà.	Era un’epoca in cui la volontà e l’ostinazione d’esserci, di marcare un’impronta, di fare attrito con tutto ciò che c’è, non veniva usata interamente, dato che molti non se ne facevano nulla per miseria o ignoranza o perché invece tutto riusciva loro bene lo stesso e quindi una certa quantità ne andava persa nel vuoto. Poteva pure darsi allora che in un punto questa volontà e coscienza di sé, cos…	Il cavaliere inesistente	Calvino
fiocco di luna	In questo brano un uomo osserva un carretto immerso in un paesaggio campestre.	È un muletto per il sentiero,\che s’arrampica su su su;\che tra i faggi piccolo e nero\si vede e non si vede più.\Ma il suo campanaccio si sente\sonare continuamente.\È forse anco un’ora di giorno.\C’è nell’aria un fiocco di luna\Come è dolce questo ritorno\nella sera che non imbruna!	Canti di Castelvecchio	Pascoli
fiore di fede	Questo brano parla dei timori di una donna.	Ella si compresse in una specie di accoglimento cupo, quasi direi sorvegliando sé stessa, sorvegliando i propri atti, i propri pensieri, i minimi moti, pe ‘l timore che quella veemenza di pentimento si esalasse, per l’ansia di conservare intatto dentro di sé quel fiore di fede rigermogliato d’improvviso.	Il Libro delle Vergini	D’Annunzio
fiume di luce	In questo brano una donna, Augusta, osserva i particolari di un paesaggio.	Augusta, come sempre, guardava le cose e accuratamente le registrava: un giardino verde e fresco che sorgeva da una base sucida lasciata all’aria dall’acqua che s’era ritirata; un campanile che si rifletteva nell’acqua torbida; una viuzza lunga e oscura con in fondo un fiume di luce e di gente.	La coscienza di Zeno	Svevo
folla di pietra	In questo brano un uomo si pone degli interrogativi.	Ma dove cercare la tomba\dell’amico fedele e dell’amante;\ quella del mendicante e del fanciullo;\dove trovare un asilo\per codesti che accolgono la brace\ dell’originale fiammata; \oh da un segnale di pace lieve come un trastullo\ l’urna ne sia effigiata! \Lascia la taciturna folla di pietra\per le derelitte lastre\ch'ànno talora inciso\il simbolo che più turba.	Sarcofaghi	Montale
grido dell'anima	Questo brano parla dei tormenti di un uomo durante la guerra.	Da prima, fu come un’angoscia confusa, tumultuaria, piena di palpiti inconsapevoli. Affascinato dal tramonto bellicoso, egli non anche giungeva a veder chiaramente in se medesimo. Ma, quando la cenere del crepuscolo piovve spegnendo ogni guerra e il mare sembrò un’immensa palude plumbea, egli credé udire nell’ombra il grido dell’anima, il grido d’altre anime.	Il Piacere	D’Annunzio
grido delle campane	Questo brano contiene una riflessione sul passato e il presente della vita umana.	O ciaramelle degli anni primi,\d’avanti il giorno, d’avanti il vero,\ or che le stelle son là sublimi,\conscie del nostro breve mistero;\ che non ancora si pensa al pane, \che non ancora s’accende il fuoco;\prima del grido delle campane\ fateci dunque piangere un poco.	Canti di Castelvecchio	Pascoli
labbra di rubino	Questo brano contiene delle riflessioni sull’amore verso una donna.	E come gli amorosi identificano, rivisitando un luogo, l’amata con ogni fiore, con ogni stormire di foglie e ogni sentiero, ecco, ora lui sarebbe morto d’amore accarezzando la bocca di un cannone… non celebravano forse i poeti la loro dama lodandone le labbra di rubino, gli occhi di carbone, il seno di marmo, il cuore di diamante?	L’isola del giorno prima	Eco
lama di buio	In questo brano si parla della chiusura serale di alcuni esercizi commerciali.	L’ora era tarda ma certo era aperto ancora qualche caffè, qualche osteria; l’insegna luminosa che cominciava a decifrarsi diceva: Bar… E si spense; su quello che doveva essere un vetro illuminato calò una lama di buio, come una saracinesca.	Marcovaldo	Calvino
lava di ghiaccio	Questo brano descrive la vetta di una montagna.	In breve però le nuvole avevano ceduto all’invito della luce, e si erano sgravate di sé abbandonandosi sopra le vette, e da un lato aderivano alle falde condensandosi e depositandosi come panna, soffice là dove colava verso il basso, più compatta al sommo, formando un nevaio, e dall’altro, facendosi il nevaio al vertice una sola lava di ghiaccio, esplodevano nell’aria in forma di fungo.	L’isola del giorno prima	Eco
naso di madreperla	Questo brano descrive i gesti di un uomo che esulta.	Sbuffava, e correva a strappar dal naso alla zia gli occhiali, o ad abbracciare forte forte la madre fin quasi a soffocarlo, o a stringere le braccia alla mogliettina gridandole frenetica, man mano che stringeva vieppiù e la sollevava da terra: Nianò. Nianò, Nianò, naso di madreperla, pettine di tartaruga, pampina di vite!	Novelle per un anno	Pirandello
nidi d'illusione	Questo brano parla dello scorrere del tempo.	O gioventù,\Passata è appena l’ora del distacco.\ Cieli alti della gioventù,\Libero slancio.\E già sono deserto.\Preso in questa curva malinconia.\Ma la notte sperde le lontananze.\Oceanici silenzi,\Astrali nidi d’illusione\O notte.	Il sentimento del tempo	Ungaretti
oasi di capelli	Questo brano descrive l’aspetto fisico di un uomo.	Non lo avevo visto da anni tanto da vicino ed ora, con l’avversione che mi manifestava, si era conquistata la mia più intensa attenzione. Egli aveva allora circa quarant’anni ed era ben brutto per una calvizie quasi generale interrotta da un’oasi di capelli neri e fitti alla nuca e un’altra alle tempie.	La coscienza di Zeno	Svevo
occhi d'acciaio	Questo brano descrive un uomo, Don Vincenzo, e una donna, Teodora.	Don Vincenzo Bucci, il medico, seduto, guardava il pomo d’argento della bella mazza, le belle corniole incise ch’egli aveva negli anelli delle dita, aspettando. Teodora La Iece, una tessitrice vicina, stava ritta, in silenzio, tutta intenta nell’atteggiare a dolore la faccia bianca e lentigginosa, gli occhi d’acciaio, la bocca crudele.	La Vergine Orsola	D’Annunzio
occhi di carbone	Questo brano contiene delle riflessioni sull’amore verso una donna.	E come gli amorosi identificano, rivisitando un luogo, l’amata con ogni fiore, con ogni stormire di foglie e ogni sentiero, ecco, ora lui sarebbe morto d’amore accarezzando la bocca di un cannone… non celebravano forse i poeti la loro dama lodandone le labbra di rubino, gli occhi di carbone, il seno di marmo, il cuore di diamante?	L’isola del giorno prima	Eco
occhio del pensiero	In questo brano un uomo si immerge nei suoi pensieri lontano da tutti.	Salì pensoso la romita altura\ove ha il suo nido l’aquila e il torrente,\e centro della lontananza oscura\sta, sapiente. \Oh! scruta intorno gl’ignorati abissi:\più ti va lungi l’occhio del pensiero\più presso viene quello che tu fissi:\ombra e mistero.	Myricae	Pascoli
ombre di pace	In questo brano si descrive una scena campestre.	Incende il vespro ad onor nostro e gloria\pacatamente i piani e freschi effluvi,\quasi sospiri, i novi fior ci mandano\dai variopinti calici.\Il fronte molle di sudor da l’opera\grave gli adusti agricoltori levano\a noi guardare, e con letizia esclamano:\Ombre di pace, amateci.\È sogno pien di luce e pieno d’aria.	Mal Giocondo	Pirandello
onda della preghiera	Questo brano parla delle sensazioni di un uomo e della sua donna, Giacinta.	Io e Giacinta eravamo stretti l’uno contro l’altra. Una specie di affievolimento cominciava a prendermi, un calore intenso mi saliva alla faccia; aveva una sensazione strana di tutto quell’agglomeramento di uomini sopra cui passava l’onda della preghiera, nell’ombra rotta dai bagliori tremoli dell’altare.	Il Libro delle Vergini	D’Annunzio
onda di lamento	Questo brano parla di un’atmosfera angosciante.	Nell’aria grigia e morta\c’è un’onda di lamento.\ Qualcuno urta la porta.	Poesie Varie	Pascoli
onda di parole	Questo brano parla di due uomini che camminano insieme.	Andavamo al passo, nel silenzio. I rari gridi delle gazze, l’andatura e il respiro dei cavalli non turbavano la tranquillità che pareva di minuto in minuto farsi più grande e più magica.\Perché volle egli rompere la magia da noi stessi generata?\Egli parlò; egli mi versò sul cuore un’onda di parole ardenti, folli, quasi insensate.	Il Piacere	D’Annunzio
onda di riconoscenza	In questo brano una donna, Amalia, trova conforto tra le braccia di un’amica.	Non subito Amalia comprese che in quel bicchiere le era offerto un refrigerio; poi bevve a piccoli sorsi, avidamente. Quando si lasciò ricadere sul guanciale trovò un nuovo sollievo: il morbido braccio di Elena vi si era steso e la sua testina riposava ora sorretta con pietà. Un’onda di riconoscenza gonfiò il petto ad Emilio.	Senilità	Svevo
onde di venti	Questo brano parla dello scoramento di un uomo.	Triste son io: degli uomini i dolori\ e i gridi del mio cuore escono lenti\senz’eco, e come vaste onde di venti\ dileguan lungi tra inaccessi orrori.	Poesie Varie	Pascoli
piede di vento	Questo brano contiene un incitamento.	Nulla sta!\Tutto nel mondo si muove,\corre, o giovinetto atleta,\come nell’inclito stadio\tu col piede di vento alla meta:\di che la prima delle tue corone\tu riporti all'Euxantide Ceo.	Poemi conviviali	Pascoli
pioggia di rose	Questo brano parla di una donna che piange immersa in un paesaggio naturale.	Le lacrime le empivano gli occhi socchiusi, le rilucevano tra i cigli; e sogguardando innanzi a sé, ella vedeva il cielo farsi roseo, a traverso il velo del pianto. Era, nel cielo, una pioggia di rose come quando nella sera d’ottobre il sole moriva dietro il colle.	Il Piacere	D’Annunzio
ponte d'argento	In questo brano un uomo osserva un paesaggio marino.	M’affaccio alla finestra, e vedo il mare;\vanno le stelle, tremolano l’onde.\Vedo stelle passare, onde passare;\un guizzo chiama, alito risponde.\Ecco, sospira l’acqua, alita il vento:\sul mare è apparso un bel ponte d’argento.\Ponte gettato sui laghi sereni,\ per chi dunque sei fatto e dove meni?	Myricae	Pascoli
prato di velluto	In questo brano un uomo si interroga sulla sua esperienza.	Non so se veramente fu vissuto\quel giorno della prima primavera.\Ricordo - o sogno? - un prato di velluto\ricordo - o sogno? - un cielo che si annera,\ e il tuo sgomento e i lampi e la bufera\ livida sul paese sconosciuto...	Il Giovenile Errore	Gozzano
rami d'oro	In questo brano una madre descrive al figlio un bel paesaggio.	Quando brillava il vespero vermiglio,\e il cipresso pareva oro, oro fino,\la madre disse al piccoletto figlio:\Così fatto è lassù tutto un giardino.\Il bimbo dorme, e sogna i rami d’oro\gli alberi d’oro.	Myricae	Pascoli
respiro del mare	In questo brano un uomo, Andrea, riflette guardando il mare.	Andrea Sperelli si riaffacciava all’esistenza in cospetto del mare. Poiché ancora in noi la natura simpatica persiste e poiché la nostra vecchia anima abbracciata dalla grande anima naturale palpita ancora a tal contatto, il convalescente misurava il suo respiro sul largo e tranquillo respiro del mare ergeva il suo corpo a similitudine de’ validi alberi.	Il Piacere	D’Annunzio
ruggine del fiato	Questo brano descrive i pensieri di un uomo che cammina nel bosco.	Ma trito e secco gli venia da tergo\sempre lo stesso calpestio discorde,\misto a uno scabro anelito; né forse\egli pensò che fosse il picchiar duro\del taglialegna in echeggiante forra,\misto alla rauca ruggine del fiato\era Ate, Ate la zoppa, Ate la vecchia,\che lo inseguiva con stridente lena,\veloce, infaticabile.	Poemi conviviali	Pascoli
scintilla di senape	Questo brano descrive un uomo piccolo.	Soggetto a cui parlare con cautela per tema che il fiato non lo soffi via, sostanza così piccola da non esser passibile di colore, scintilla di senape, corpiciattolo che non ha nulla di più e nulla di meno di quello che mai ebbe.	L’isola del giorno prima	Eco
semi di dolore	In questo brano una donna esprime il timore di ascoltare un uomo.	Tutto il giorno, tutto il giorno egli ha cercato un momento per parlarmi. La sua sofferenza era manifesta. E tutto il giorno io ho cercato di sfuggirgli, perché egli non mi gittasse nell’anima altri semi di dolore, di desiderio, di rimpianto, di rimorso.	Il Piacere	D’Annunzio
siepe di granito	In questo brano l’autore si rivolge ad un essere supremo.	Termine santo, che noi, stirpe dura\d’agricoltori, col vetusto rito\piantammo a vista dell’età futura;\ presso una siepe viva; o tu, che il dito\ intendi, il dito che non sa l’oblio,\ verso la nostra siepe di granito\grida, verso la grande Alpe di Dio.	Odi e Inni	Pascoli
siepe di scrupoli	Questo brano contiene una critica ai falsi moralismi.	Forse all’apertura della nuova Camera lo scandalo sarebbe scoppiato. Prevedeva lo spettacolo che avrebbero offerto tutti i gelosi irsuti guardiani dell’onestà, a cui il timore di commettere qualche atto men che corretto aveva sempre impedito di far qualche cosa oltre alle insulse chiacchiere retoriche; egoisti meschini e miopi, diligenti coltivatori dell’arido giardinetto del loro senso morale, c…	I Vecchi e i Giovani	Pirandello
stagno di buio	In questo brano un uomo descrive i suoi sentimenti notturni.	Quale canto s’è levato stanotte\che intesse \di cristallina eco del cuore\le stelle\Quale foresta sorgiva\di cuore a nozze\Sono stato\uno stagno di buio\Ora mordo\come un bambino la mammella\ lo spazio\Ora sono ubriaco\d'universo.\	L’Allegria	Ungaretti
stracci di nubi	Questo brano parla dell’arrivo di un temporale.	Un bubbolìo lontano...\Rosseggia l’orizzonte,\come affocato, a mare:\nero di pece, a monte,\stracci di nubi chiare\tra il nero un casolare.	Myricae	Pascoli
sussurro dei rami	In questo brano l’autore descrive un paesaggio naturale.	Le viuzze che seguono i ciglioni,\ discendono tra i ciuffi delle canne\e mettono negli orti, tra gli alberi dei limoni.\ Meglio se le gazzarre degli uccelli\ si spengono inghiottite dall’azzurro:\ più chiaro si ascolta il sussurro\dei rami amici nell'aria che quasi non si muove,\e i sensi di quest'odore\ che non sa staccarsi da terra.	Ossi di Seppia	Montale
torrente di gioia	Questo brano descrive il lavoro del poeta.	Maggior poeta è dunque colui che sa discoprire, disviluppare, estrarre un maggior numero di codeste preformazioni ideali. Quando il poeta è prossimo alla scoperta d’uno di tali versi eterni, è avvertito da un divino torrente di gioia che gli invade d’improvviso tutto l’essere.	Il Piacere	D’Annunzio
torrente di voci	In questo brano un uomo si sofferma sulle sensazioni legate alla notte.	Nel viola della notte odo canzoni bronzee. La cella è bianca, il giaciglio è bianco. La cella è bianca, piena di un torrente di voci che muoiono nelle angeliche cune.	Sogno di Prigione	Campana
tramonti di sangue	Questo brano parla dei pensieri macabri di un uomo di nome Edgardo.	Edgardo teneva a memoria quello che in quel momento vedeva. Erano abissi inarrivabili, tramonti di sangue, lame di coltello, profili soavi di donna.	Novale-Diario	Tozzi
velluto dell'ombra	Questo brano descrive le sensazioni di una donna durante il suo soggiorno a Venezia.	Volle tuttavia avere il suo giorno di Venezia. Fino alla sera, fino alla notte, per i canali silenziosi, in gondola. E tutta la notte rimase sveglia, con una strana impressione di quel giorno: un giorno di velluto. Il velluto della gondola? Il velluto dell’ombra di certi canali? Chi sa! Il velluto della bara.	Novelle per un anno	Pirandello
velo d'acqua	Questo brano parla di una donna che si specchia.	Poi scese dal letto, staccò dalla parete uno di quelli specchi rococò a cornice d’oro appannati di macchie verdi; con un lembo della coperta tolse la polvere e si guardò dentro, sorridendo. Ella restò a guardarsi a lungo; e godeva allontanare lentamente lo specchio e veder sparire l’immagine in quella luce un po’ glauca come in un velo d’acqua marina e quindi riemergere.	Il Libro delle Vergini	D’Annunzio
velo d'ombra	Questo brano parla di un pastore che raduna il suo gregge.	Ma il pastore si leva, ecco, e per nome\le chiama e le raduna: quasi un velo\d’ombra è calato fin sopra le chiome\degli alberi.	I Vecchi e i Giovani	Pirandello
voci dei fiumi	In questo brano l’autore descrive un paesaggio naturale durante l’inverno.	E chiudo i vetri. Il freddo mi percuote,\l’acqua mi sferza, mi respinge il vento.\ Non più gli scoppiettii, ma le remote\ voci dei fiumi ma sgrondare io sento\sempre più l'acqua, rotolare il tuono.	Canti di Castelvecchio	Pascoli
volto di fiamma	Questo brano parla di un incontro.	Giungeva la Zia, ben degna consorte, molto dabbene,\ligia al passato, sebbene amante del Re di Sardegna...\"Baciate la mano alli Zii!" - dicevano il Babbo e la Mamma,\e alzavano il volto di fiamma ai piccolini restii.	Alle Soglie	Gozzano
